# Supplementary material for: Mangrove consortium resistant to the emerging contaminant DEHP: Composition, diversity, and ecological function of bacteria
Source: PLoS One. 2025 Apr 24;20(4):e0320579. doi: 10.1371/journal.pone.0320579 (PMC12021221; doi:10.1371/journal.pone.0320579)
Supplement: S1 Dataset — (XLSX) [file pone.0320579.s001.xlsx]

## Sheet: resistance asay data
S1 Dataset. Resistance assay values
	Absorbance	estimated density					Incubation 28/07/2023		T0	14:45:00
Inoculum	2257	>9
Control T0
Inicial	Concentration DEHP (mg/L)	Absorbance
		R1	R2	R3	mean
Control	0	0.632	0.631	0.631	0.631333
1	0.046875	0.619	0.635	0.63	0.628
2	0.09375	0.641	0.661	0.64	0.647333
3	0.1875	0.662	0.657	0.665	0.661333
4	0.375	0.649	0.663	0.663	0.658333
5	0.75	0.662	0.66	0.655	0.659
6	1.5	0.661	0.669	0.66	0.663333
7	3	0.649	0.639	0.658	0.648667
8	6	0.661	0.66	0.638	0.653
24 h		Absorbance					48 h							72 h	Absorbance					96 h	Absorbance
	Concentration	R1	R2	R3	mean			Concentration	R1	R2	R3	mean			Concentration	R1	R2	R3	mean		Concentration	R1	R2	R3	mean
Control	0	0.461	0.45	0.488	0.466333		Control	0	0.452	0.435	0.483	0.456667		Control	0	0.37	0.429	0.445	0.414667	Control	0	0.394	0.417	0.398	0.403
1	0.046875	0.466	0.455	0.479	0.466667		1	0.046875	0.547	0.533	0.52	0.533333		1	0.046875	0.487	0.525	0.552	0.521333	1	0.046875	0.51	0.538	0.534	0.527333
2	0.09375	0.514	0.426	0.441	0.460333		2	0.09375	0.543	0.519	0.507	0.523		2	0.09375	0.522	0.498	0.492	0.504	2	0.09375	0.587	0.488	0.497	0.524
3	0.1875	0.427	0.429	0.428	0.428		3	0.1875	0.521	0.522	0.534	0.525667		3	0.1875	0.437	0.501	0.514	0.484	3	0.1875	0.455	0.47	0.505	0.476667
4	0.375	0.406	0.496	0.444	0.448667		4	0.375	0.484	0.592	0.539	0.538333		4	0.375	0.476	0.566	0.489	0.510333	4	0.375	0.492	0.575	0.524	0.530333
5	0.75	0.409	0.383	0.41	0.400667		5	0.75	0.504	0.47	0.49	0.488		5	0.75	0.453	0.444	0.485	0.460667	5	0.75	0.433	0.429	0.481	0.447667
6	1.5	0.477	0.505	0.466	0.482667		6	1.5	0.513	0.539	0.568	0.54		6	1.5	0.491	0.534	0.499	0.508	6	1.5	0.5	0.564	0.531	0.531667
7	3	0.461	0.448	0.44	0.449667		7	3	0.504	0.484	0.528	0.505333		7	3	0.443	0.443	0.504	0.463333	7	3	0.427	0.439	0.525	0.463667
8	6	0.462	0.446	0.454	0.454		8	6	0.424	0.473	0.464	0.453667		8	6	0.39	0.466	0.445	0.433667	8	6	0.485	0.416	0.493	0.464667
