# Supplementary material for: Mangrove consortium resistant to the emerging contaminant DEHP: Composition, diversity, and ecological function of bacteria
Source: PLoS One. 2025 Apr 24;20(4):e0320579. doi: 10.1371/journal.pone.0320579 (PMC12021221; doi:10.1371/journal.pone.0320579)
Supplement: S2 Dataset — (XLSX) [file pone.0320579.s002.xlsx]

## Sheet: Data_specie
S2 Dataset. Raw sequencing data
OTU	Sample	Abundance	Legend_original	Sample	treatment	Cepa	Replica	internal code	Paper	Strain	Replica	Concentration	Growth rate in 48h	internal code	Codigo_ITV	Notes	is.neg	kingdom	phylum	class	order	family	genus	specie
OTU834090556	ITV54741	1575757576	9__inoculum__initial__MP001_replica_1	MP001_1	inoculum	MP001	1	Unirio9.1	2024-02-01	MP001	1	0	2257	Unirio9.1	ITV54741	ITV54741	FALSE	Bacteria	Firmicutes	Bacilli	Bacillales	Bacillaceae	Bacillus	< 10% abundant
OTU834090556	ITV54742	5230125523	9__inoculum__initial__MP001_replica_2	MP001_2	inoculum	MP001	2	Unirio9.2	2024-02-01	MP001	2	0	2257	Unirio9.2	ITV54742	ITV54742	FALSE	Bacteria	Firmicutes	Bacilli	Bacillales	Bacillaceae	Bacillus	< 10% abundant
OTU834090556	ITV54737	1124859393	7__control__MP001_replica_1	MP001_1	control	MP001	1	Unirio7.1	2024-02-01	MP001	1	0	-7	Unirio7.1	ITV54737	ITV54737	FALSE	Bacteria	Firmicutes	Bacilli	Bacillales	Bacillaceae	Bacillus	< 10% abundant
OTU580978221	ITV54741	5696969697	9__inoculum__initial__MP001_replica_1	MP001_1	inoculum	MP001	1	Unirio9.1	2024-02-01	MP001	1	0	2257	Unirio9.1	ITV54741	ITV54741	FALSE	Bacteria	Firmicutes	Clostridia	Clostridiales	Peptostreptococcaceae	Paraclostridium	< 10% abundant
OTU580978221	ITV54742	3974895397	9__inoculum__initial__MP001_replica_2	MP001_2	inoculum	MP001	2	Unirio9.2	2024-02-01	MP001	2	0	2257	Unirio9.2	ITV54742	ITV54742	FALSE	Bacteria	Firmicutes	Clostridia	Clostridiales	Peptostreptococcaceae	Paraclostridium	< 10% abundant
OTU580978221	ITV54738	2247191011	7__control__MP001_replica_2	MP001_2	control	MP001	2	Unirio7.2	2024-02-01	MP001	2	0	-77	Unirio7.2	ITV54738	ITV54738	FALSE	Bacteria	Firmicutes	Clostridia	Clostridiales	Peptostreptococcaceae	Paraclostridium	< 10% abundant
OTU580978221	ITV54734	1445086705	4__treatment__DEHP__e__MP001__replica__2	MP001_2	DEHP	MP001	2	Unirio4	2	MP001	2	375	-24	Unirio4	ITV54734	ITV54734	FALSE	Bacteria	Firmicutes	Clostridia	Clostridiales	Peptostreptococcaceae	Paraclostridium	< 10% abundant
OTU580978221	ITV54737	1124859393	7__control__MP001_replica_1	MP001_1	control	MP001	1	Unirio7.1	2024-02-01	MP001	1	0	-7	Unirio7.1	ITV54737	ITV54737	FALSE	Bacteria	Firmicutes	Clostridia	Clostridiales	Peptostreptococcaceae	Paraclostridium	< 10% abundant
OTU301370542	ITV54738	2471910112	7__control__MP001_replica_2	MP001_2	control	MP001	2	Unirio7.2	2024-02-01	MP001	2	0	-77	Unirio7.2	ITV54738	ITV54738	FALSE	Bacteria	Proteobacteria	Gammaproteobacteria	Pseudomonadales	Pseudomonadaceae	Pseudomonas	Pseudomonas stutzeri
OTU301370542	ITV54737	1417322835	7__control__MP001_replica_1	MP001_1	control	MP001	1	Unirio7.1	2024-02-01	MP001	1	0	-7	Unirio7.1	ITV54737	ITV54737	FALSE	Bacteria	Proteobacteria	Gammaproteobacteria	Pseudomonadales	Pseudomonadaceae	Pseudomonas	Pseudomonas stutzeri
OTU301370542	ITV54734	6936416185	4__treatment__DEHP__e__MP001__replica__2	MP001_2	DEHP	MP001	2	Unirio4	2	MP001	2	375	-24	Unirio4	ITV54734	ITV54734	FALSE	Bacteria	Proteobacteria	Gammaproteobacteria	Pseudomonadales	Pseudomonadaceae	Pseudomonas	< 10% abundant
OTU561303694	ITV54734	1040462428	4__treatment__DEHP__e__MP001__replica__2	MP001_2	DEHP	MP001	2	Unirio4	2	MP001	2	375	-24	Unirio4	ITV54734	ITV54734	FALSE	Bacteria	Firmicutes	Bacilli	Bacillales	Staphylococcaceae	Staphylococcus	Staphylococcus epidermidis
OTU561303694	ITV54737	753655793	7__control__MP001_replica_1	MP001_1	control	MP001	1	Unirio7.1	2024-02-01	MP001	1	0	-7	Unirio7.1	ITV54737	ITV54737	FALSE	Bacteria	Firmicutes	Bacilli	Bacillales	Staphylococcaceae	Staphylococcus	< 10% abundant
OTU561303694	ITV54738	6741573034	7__control__MP001_replica_2	MP001_2	control	MP001	2	Unirio7.2	2024-02-01	MP001	2	0	-77	Unirio7.2	ITV54738	ITV54738	FALSE	Bacteria	Firmicutes	Bacilli	Bacillales	Staphylococcaceae	Staphylococcus	< 10% abundant
OTU561303694	ITV54742	2092050209	9__inoculum__initial__MP001_replica_2	MP001_2	inoculum	MP001	2	Unirio9.2	2024-02-01	MP001	2	0	2257	Unirio9.2	ITV54742	ITV54742	FALSE	Bacteria	Firmicutes	Bacilli	Bacillales	Staphylococcaceae	Staphylococcus	< 10% abundant
OTU561303694	ITV54741	8484848485	9__inoculum__initial__MP001_replica_1	MP001_1	inoculum	MP001	1	Unirio9.1	2024-02-01	MP001	1	0	2257	Unirio9.1	ITV54741	ITV54741	FALSE	Bacteria	Firmicutes	Bacilli	Bacillales	Staphylococcaceae	Staphylococcus	< 10% abundant
OTU6608690	ITV54742	7918410042	9__inoculum__initial__MP001_replica_2	MP001_2	inoculum	MP001	2	Unirio9.2	2024-02-01	MP001	2	0	2257	Unirio9.2	ITV54742	ITV54742	FALSE	Bacteria	Firmicutes	Clostridia	Clostridiales	Peptostreptococcaceae	Paraclostridium	Paraclostridium sp.
OTU6608690	ITV54741	7878787879	9__inoculum__initial__MP001_replica_1	MP001_1	inoculum	MP001	1	Unirio9.1	2024-02-01	MP001	1	0	2257	Unirio9.1	ITV54741	ITV54741	FALSE	Bacteria	Firmicutes	Clostridia	Clostridiales	Peptostreptococcaceae	Paraclostridium	Paraclostridium sp.
OTU6608690	ITV54737	6085489314	7__control__MP001_replica_1	MP001_1	control	MP001	1	Unirio7.1	2024-02-01	MP001	1	0	-7	Unirio7.1	ITV54737	ITV54737	FALSE	Bacteria	Firmicutes	Clostridia	Clostridiales	Peptostreptococcaceae	Paraclostridium	Paraclostridium sp.
OTU6608690	ITV54734	0.5	4__treatment__DEHP__e__MP001__replica__2	MP001_2	DEHP	MP001	2	Unirio4	2	MP001	2	375	-24	Unirio4	ITV54734	ITV54734	FALSE	Bacteria	Firmicutes	Clostridia	Clostridiales	Peptostreptococcaceae	Paraclostridium	Paraclostridium sp.
OTU6608690	ITV54738	4719101124	7__control__MP001_replica_2	MP001_2	control	MP001	2	Unirio7.2	2024-02-01	MP001	2	0	-77	Unirio7.2	ITV54738	ITV54738	FALSE	Bacteria	Firmicutes	Clostridia	Clostridiales	Peptostreptococcaceae	Paraclostridium	Paraclostridium sp.
OTU94686915	ITV54734	176300578	4__treatment__DEHP__e__MP001__replica__2	MP001_2	DEHP	MP001	2	Unirio4	2	MP001	2	375	-24	Unirio4	ITV54734	ITV54734	FALSE	Bacteria	Firmicutes	Bacilli	Bacillales	Bacillaceae	Bacillus	Bacillus sp.
OTU94686915	ITV54742	1140167364	9__inoculum__initial__MP001_replica_2	MP001_2	inoculum	MP001	2	Unirio9.2	2024-02-01	MP001	2	0	2257	Unirio9.2	ITV54742	ITV54742	FALSE	Bacteria	Firmicutes	Bacilli	Bacillales	Bacillaceae	Bacillus	Bacillus sp.
OTU94686915	ITV54741	1006060606	9__inoculum__initial__MP001_replica_1	MP001_1	inoculum	MP001	1	Unirio9.1	2024-02-01	MP001	1	0	2257	Unirio9.1	ITV54741	ITV54741	FALSE	Bacteria	Firmicutes	Bacilli	Bacillales	Bacillaceae	Bacillus	Bacillus sp.
OTU94686915	ITV54737	5624296963	7__control__MP001_replica_1	MP001_1	control	MP001	1	Unirio7.1	2024-02-01	MP001	1	0	-7	Unirio7.1	ITV54737	ITV54737	FALSE	Bacteria	Firmicutes	Bacilli	Bacillales	Bacillaceae	Bacillus	< 10% abundant
OTU94686915	ITV54738	5617977528	7__control__MP001_replica_2	MP001_2	control	MP001	2	Unirio7.2	2024-02-01	MP001	2	0	-77	Unirio7.2	ITV54738	ITV54738	FALSE	Bacteria	Firmicutes	Bacilli	Bacillales	Bacillaceae	Bacillus	< 10% abundant
OTU937195160	ITV54741	1575757576	9__inoculum__initial__MP001_replica_1	MP001_1	inoculum	MP001	1	Unirio9.1	2024-02-01	MP001	1	0	2257	Unirio9.1	ITV54741	ITV54741	FALSE	Bacteria	Firmicutes	Clostridia	Clostridiales	Peptostreptococcaceae	Romboutsia	< 10% abundant
OTU206232715	ITV54742	6276150628	9__inoculum__initial__MP001_replica_2	MP001_2	inoculum	MP001	2	Unirio9.2	2024-02-01	MP001	2	0	2257	Unirio9.2	ITV54742	ITV54742	FALSE	Bacteria	Proteobacteria	Gammaproteobacteria	Enterobacteriales	Enterobacteriaceae	Enterobacter	< 10% abundant
OTU451101133	ITV54734	5780346821	4__treatment__DEHP__e__MP001__replica__2	MP001_2	DEHP	MP001	2	Unirio4	2	MP001	2	375	-24	Unirio4	ITV54734	ITV54734	FALSE	Bacteria	Proteobacteria	Gammaproteobacteria	Pseudomonadales	Pseudomonadaceae	Pseudomonas	< 10% abundant
OTU206232715	ITV54734	289017341	4__treatment__DEHP__e__MP001__replica__2	MP001_2	DEHP	MP001	2	Unirio4	2	MP001	2	375	-24	Unirio4	ITV54734	ITV54734	FALSE	Bacteria	Proteobacteria	Gammaproteobacteria	Enterobacteriales	Enterobacteriaceae	Enterobacter	< 10% abundant
OTU206232715	ITV54741	2424242424	9__inoculum__initial__MP001_replica_1	MP001_1	inoculum	MP001	1	Unirio9.1	2024-02-01	MP001	1	0	2257	Unirio9.1	ITV54741	ITV54741	FALSE	Bacteria	Proteobacteria	Gammaproteobacteria	Enterobacteriales	Enterobacteriaceae	Enterobacter	< 10% abundant
OTU937195160	ITV54737	1124859393	7__control__MP001_replica_1	MP001_1	control	MP001	1	Unirio7.1	2024-02-01	MP001	1	0	-7	Unirio7.1	ITV54737	ITV54737	FALSE	Bacteria	Firmicutes	Clostridia	Clostridiales	Peptostreptococcaceae	Romboutsia	< 10% abundant
OTU937195160	ITV54742	1046025105	9__inoculum__initial__MP001_replica_2	MP001_2	inoculum	MP001	2	Unirio9.2	2024-02-01	MP001	2	0	2257	Unirio9.2	ITV54742	ITV54742	FALSE	Bacteria	Firmicutes	Clostridia	Clostridiales	Peptostreptococcaceae	Romboutsia	< 10% abundant
OTU585871984	ITV54738	1348314607	7__control__MP001_replica_2	MP001_2	control	MP001	2	Unirio7.2	2024-02-01	MP001	2	0	-77	Unirio7.2	ITV54738	ITV54738	FALSE	Bacteria	Firmicutes	Bacilli	Bacillales	Staphylococcaceae	Staphylococcus	Staphylococcus sp.
OTU585871984	ITV54734	1271676301	4__treatment__DEHP__e__MP001__replica__2	MP001_2	DEHP	MP001	2	Unirio4	2	MP001	2	375	-24	Unirio4	ITV54734	ITV54734	FALSE	Bacteria	Firmicutes	Bacilli	Bacillales	Staphylococcaceae	Staphylococcus	Staphylococcus sp.
OTU585871984	ITV54737	1046119235	7__control__MP001_replica_1	MP001_1	control	MP001	1	Unirio7.1	2024-02-01	MP001	1	0	-7	Unirio7.1	ITV54737	ITV54737	FALSE	Bacteria	Firmicutes	Bacilli	Bacillales	Staphylococcaceae	Staphylococcus	Staphylococcus sp.
OTU585871984	ITV54742	2092050209	9__inoculum__initial__MP001_replica_2	MP001_2	inoculum	MP001	2	Unirio9.2	2024-02-01	MP001	2	0	2257	Unirio9.2	ITV54742	ITV54742	FALSE	Bacteria	Firmicutes	Bacilli	Bacillales	Staphylococcaceae	Staphylococcus	< 10% abundant
OTU585871984	ITV54741	1212121212	9__inoculum__initial__MP001_replica_1	MP001_1	inoculum	MP001	1	Unirio9.1	2024-02-01	MP001	1	0	2257	Unirio9.1	ITV54741	ITV54741	FALSE	Bacteria	Firmicutes	Bacilli	Bacillales	Staphylococcaceae	Staphylococcus	< 10% abundant
